# Supplementary material for: Gait Characteristics and Cognitive Function in Middle-Aged Adults with and without Type 2 Diabetes Mellitus: Data from ENBIND
Source: Sensors (Basel). 2022 Jul 30;22(15):5710. doi: 10.3390/s22155710 (PMC9370923; doi:10.3390/s22155710)
Supplement: Supplementary file 1 [file sensors-22-05710-s001.zip]

Archive with 1 entries (1 files):
- sensors-1790456-supplementary.pdf
